# Supplementary material for: CovidShiny: An Integrated Web Tool for SARS-CoV-2 Mutation Profiling and Molecular Diagnosis Assay Evaluation In Silico
Source: Viruses. 2023 Sep 28;15(10):2017. doi: 10.3390/v15102017 (PMC10611021; doi:10.3390/v15102017)
Supplement: Supplementary file 1 [file viruses-15-02017-s001.zip]

Archive with 1 entries (1 files):
- viruses-2600446-supplementary.pdf
